# Supplementary material for: The Dct−/− Mouse Model to Unravel Retinogenesis Misregulation in Patients with Albinism
Source: Genes (Basel). 2022 Jun 27;13(7):1164. doi: 10.3390/genes13071164 (PMC9324463; doi:10.3390/genes13071164)
Supplement: Supplementary file 1 [file genes-13-01164-s001.zip]

Archive with 1 entries (1 files):
- genes-1764580 supplementary.pdf
